# Supplementary material for: Association of Reactogenicity with Immunogenicity of the ChAdOx1 nCoV-19 Vaccine in Patients Undergoing Hemodialysis
Source: Vaccines (Basel). 2022 Aug 21;10(8):1366. doi: 10.3390/vaccines10081366 (PMC9412992; doi:10.3390/vaccines10081366)
Supplement: Supplementary file 1 [file vaccines-10-01366-s001.zip]

Archive with 1 entries (1 files):
- vaccines-1864093-supplementary.pdf
